# Supplementary material for: The effect of interspecific competition on the temporal dynamics of Aedes albopictus and Culex pipiens
Source: Parasit Vectors. 2017 Feb 23;10:102. doi: 10.1186/s13071-017-2041-8 (PMC5322594; doi:10.1186/s13071-017-2041-8)
Supplement: Additional file 2: — Database S2. Observed time series. Datasets used for model calibration: trapped adult mosquitoes of both species. (XLSX 18 kb) [file 13071_2017_2041_MOESM2_ESM.xlsx]

## Sheet: Cx. pipiens captures
Site	Year	week16	week18	week20	week22	week24	week26	week28	week30	week32	week34	week36	week38	week40	week42	week44
1	2014	NA	0	3	8	10	7	8	36	12	60	4	2	1	0	2
2	2014	NA	0	0	0	1	1	2	4	1	2	6	0	2	0	1
3	2014	NA	0	0	0	4	0	1	1	2	4	2	1	12	6	8
4	2014	NA	0	0	0	5	9	0	1	1	0	2	2	0	2	0
5	2014	NA	0	0	1	2	2	0	8	30	5	0	2	0	0	1
6	2014	NA	0	0	0	3	1	0	1	20	23	5	2	1	0	0
7	2014	NA	0	0	0	1	0	0	0	9	5	4	1	NA	2	1
8	2014	NA	0	0	1	1	1	1	2	5	4	1	3	0	0	0
9	2014	0	1	1	0	0	8	5	1	3	2	11	0	0	0	2
10	2014	NA	2	0	1	0	5	3	17	9	6	0	5	1	0	0
11	2014	NA	13	6	13	12	15	13	30	1	20	27	7	3	NA	0
12	2014	NA	0	0	0	2	0	7	8	3	0	0	0	0	0	0
13	2014	NA	0	0	0	0	2	0	0	25	12	0	2	1	1	0
14	2014	NA	1	0	0	0	0	0	0	46	25	11	1	2	0	0
15	2014	NA	0	0	0	0	0	1	3	4	7	0	1	3	1	1
16	2014	0	4	3	9	6	7	0	3	6	4	7	10	0	1	1
17	2014	0	1	0	0	6	3	2	0	6	0	1	0	3	0	0
18	2014	0	4	0	1	7	0	0	0	0	9	2	NA	2	0	0
19	2014	10	24	9	1	21	5	0	22	26	23	2	NA	4	0	0
20	2014	0	0	0	1	1	12	2	NA	NA	5	2	2	1	0	NA
21	2014	0	0	3	0	1	5	0	12	NA	1	73	0	0	1	NA
22	2014	0	0	0	1	21	6	4	6	NA	31	3	2	43	3	NA
23	2014	0	1	3	0	1	2	15	3	NA	52	12	0	0	NA	NA
24	2014	0	0	0	0	1	0	4	4	NA	12	1	0	0	0	NA
25	2014	0	0	1	5	0	5	0	3	NA	13	3	1	6	NA	NA
26	2014	0	1	0	0	1	1	1	11	NA	0	4	0	1	0	NA
27	2014	0	1	0	0	3	0	1	6	NA	35	2	0	0	0	NA
28	2014	0	0	0	29	10	1	9	9	NA	12	3	2	0	0	NA
29	2014	0	NA	4	3	18	NA	NA	NA	NA	38	61	26	0	NA	NA
30	2014	0	0	0	0	3	9	38	38	NA	12	1	3	0	1	NA
31	2014	NA	2	1	0	1	30	1	6	18	3	12	4	0	0	0
32	2014	NA	1	1	7	0	4	5	25	30	23	115	7	5	0	NA
33	2014	0	0	0	3	2	0	0	10	10	7	1	0	1	0	NA
34	2014	NA	1	1	0	7	14	6	6	6	4	0	0	2	1	0
35	2014	NA	0	1	0	9	1	0	2	17	2	11	0	0	0	NA
36	2014	NA	0	1	1	4	8	2	15	14	15	71	5	0	0	NA
37	2014	NA	0	0	2	1	0	2	2	3	2	8	6	0	0	NA
38	2014	0	0	0	1	0	1	5	4	5	2	5	1	0	0	NA
39	2014	0	5	10	0	2	3	2	0	2	4	0	1	0	0	NA
20	2015	0	1	NA	3	3	8	1	2	9	4	3	0	NA	NA	NA
21	2015	0	0	0	1	14	42	3	3	0	4	5	1	NA	NA	NA
22	2015	0	4	2	NA	NA	139	5	36	19	7	4	4	NA	NA	NA
23	2015	0	2	NA	0	0	67	5	7	1	6	1	0	NA	NA	NA
24	2015	0	0	0	NA	0	3	3	0	6	4	5	1	NA	NA	NA
26	2015	0	0	0	3	3	8	6	0	3	0	3	0	NA	NA	NA
27	2015	0	0	NA	0	1	23	36	6	6	2	3	0	NA	NA	NA
28	2015	0	1	3	11	15	34	24	28	NA	0	20	1	NA	NA	NA
29	2015	0	4	0	9	1	8	1	5	6	0	4	0	NA	NA	NA
30	2015	0	0	1	6	0	4	14	9	10	1	0	0	NA	NA	NA
17	2015	NA	0	5	3	4	0	0	2	0	0	3	0	0	NA	NA
18	2015	NA	1	3	3	11	0	1	23	15	3	4	2	2	NA	NA
19	2015	NA	6	14	13	14	27	9	48	38	22	21	0	18	NA	NA
40	2015	NA	2	1	1	0	6	4	0	2	0	1	4	0	NA	NA
41	2015	NA	0	0	0	3	2	6	36	17	0	1	3	NA	NA	NA
42	2015	NA	NA	0	0	2	2	2	9	2	1	5	2	0	NA	NA
43	2015	NA	NA	2	0	1	3	3	3	1	0	0	2	1	NA	NA
9	2015	0	0	0	8	2	3	3	1	7	3	2	1	0	0	NA
16	2015	1	0	1	5	1	2	0	1	0	3	0	0	0	2	NA
5	2015	NA	0	0	2	2	4	5	1	5	0	0	1	0	0	0
6	2015	NA	0	2	0	NA	0	4	4	12	1	2	1	0	0	0
7	2015	NA	0	0	1	1	2	6	4	2	1	2	1	3	3	2
32	2015	NA	3	9	11	1	3	34	93	64	8	5	3	0	NA	1
14	2015	NA	0	0	5	0	1	3	4	3	1	0	1	0	0	0
36	2015	NA	0	2	4	0	0	8	1	9	0	2	0	0	0	0
37	2015	NA	0	0	4	1	1	0	6	2	1	0	1	0	0	0
1	2015	NA	4	NA	6	6	1	20	27	34	7	16	1	0	3	0
3	2015	NA	1	NA	0	1	2	1	0	2	1	2	2	3	5	2
4	2015	NA	1	NA	0	1	0	5	5	1	1	2	0	0	1	0
10	2015	NA	3	NA	2	4	8	32	37	11	4	10	3	0	0	1
11	2015	NA	4	NA	2	20	27	0	18	15	6	9	2	1	2	0
44	2015	NA	1	NA	0	1	2	20	10	3	0	1	0	0	0	0
45	2015	NA	2	NA	0	9	3	1	0	3	0	0	2	1	1	0
12	2015	NA	0	NA	0	2	0	3	0	6	1	2	1	2	1	0

## Sheet: Ae. albopictus captures
Site	Year	week16	week18	week20	week22	week24	week26	week28	week30	week32	week34	week36	week38	week40	week42	week44
1	2014	NA	0	4	26	12	24	8	55	52	96	38	60	47	30	0
2	2014	NA	0	0	4	3	0	2	4	6	19	5	4	12	4	1
3	2014	NA	0	0	5	1	0	2	6	6	4	5	3	3	1	0
4	2014	NA	0	0	0	0	0	0	0	0	6	2	2	2	2	0
5	2014	NA	0	0	0	2	2	1	11	22	7	10	24	13	6	1
6	2014	NA	0	0	1	6	0	5	1	7	6	4	10	16	9	0
7	2014	NA	0	0	3	1	0	3	3	16	8	8	9	NA	20	1
8	2014	NA	0	0	2	3	0	4	1	15	15	12	23	13	6	0
9	2014	0	0	0	0	0	1	0	0	0	0	0	2	0	0	0
10	2014	NA	0	1	6	5	2	5	16	12	37	40	28	31	7	0
11	2014	NA	0	2	4	9	11	10	34	35	58	29	25	17	NA	1
12	2014	NA	0	1	2	0	2	0	0	5	17	13	2	3	3	0
13	2014	NA	0	0	0	0	0	0	0	6	4	6	2	2	1	0
14	2014	NA	0	0	1	1	0	1	5	12	24	14	21	15	11	0
15	2014	NA	0	0	0	1	0	0	0	0	1	0	0	1	0	0
16	2014	0	0	0	0	0	0	0	1	0	0	1	3	0	0	1
17	2014	0	0	0	1	1	0	6	1	1	2	0	2	19	11	0
18	2014	0	0	0	0	0	0	0	0	0	2	0	NA	1	2	0
19	2014	0	0	0	0	0	0	0	0	0	4	0	NA	1	6	0
20	2014	0	0	0	0	0	3	2	NA	NA	17	1	4	3	0	NA
21	2014	0	0	0	0	1	1	0	1	NA	7	0	1	0	0	NA
22	2014	0	0	0	0	5	24	0	3	NA	51	16	17	13	0	NA
23	2014	0	0	0	0	2	6	10	22	NA	23	7	22	2	NA	NA
24	2014	0	0	0	1	0	1	4	3	NA	27	0	0	4	0	NA
25	2014	0	0	0	3	0	7	0	2	NA	47	12	7	5	NA	NA
26	2014	0	0	0	3	1	2	5	8	NA	0	7	1	1	0	NA
27	2014	0	0	0	0	2	1	0	6	NA	33	7	9	4	0	NA
28	2014	0	0	0	2	3	1	6	15	NA	38	21	14	2	2	NA
29	2014	0	NA	0	0	7	NA	NA	NA	NA	21	23	78	9	NA	NA
30	2014	0	1	0	1	5	12	0	9	NA	49	6	11	2	0	NA
31	2014	NA	0	0	0	0	0	0	1	0	1	0	1	0	0	0
32	2014	NA	0	0	1	1	1	2	0	6	4	4	7	3	0	NA
33	2014	0	0	0	0	0	0	4	0	0	0	0	0	0	0	NA
34	2014	NA	0	0	0	3	1	3	2	1	6	5	0	5	3	0
35	2014	NA	0	0	0	3	1	0	4	0	1	2	2	14	1	NA
36	2014	NA	0	0	0	1	0	0	0	5	5	0	12	7	1	NA
37	2014	NA	0	0	1	9	1	1	1	3	2	0	4	3	0	NA
38	2014	0	0	0	0	0	0	0	0	1	0	0	0	0	2	NA
39	2014	0	0	0	0	0	1	0	0	0	0	0	0	0	0	NA
20	2015	0	0	NA	0	1	0	2	7	3	22	20	0	NA	NA	NA
21	2015	0	0	0	0	0	2	1	0	2	2	1	0	NA	NA	NA
22	2015	0	0	0	NA	NA	41	37	25	156	75	32	0	NA	NA	NA
23	2015	0	0	NA	2	2	4	8	12	45	30	30	0	NA	NA	NA
24	2015	0	0	0	NA	0	2	7	4	36	33	20	0	NA	NA	NA
26	2015	0	0	0	1	6	7	10	9	23	47	53	0	NA	NA	NA
27	2015	0	0	NA	0	4	4	8	24	20	46	21	0	NA	NA	NA
28	2015	0	1	0	2	4	23	38	94	NA	49	38	0	NA	NA	NA
29	2015	0	1	0	6	3	13	15	5	15	11	35	0	NA	NA	NA
30	2015	0	7	0	19	17	44	27	85	84	142	148	0	NA	NA	NA
17	2015	NA	0	0	0	1	1	1	0	31	8	12	45	15	NA	NA
18	2015	NA	0	0	0	2	0	0	1	1	6	1	14	5	NA	NA
19	2015	NA	0	0	0	0	0	0	2	2	3	7	0	4	NA	NA
40	2015	NA	0	0	0	0	1	0	2	2	7	0	11	1	NA	NA
41	2015	NA	0	0	0	0	0	0	0	0	0	0	1	NA	NA	NA
42	2015	NA	NA	0	4	4	3	3	8	6	5	1	9	5	NA	NA
43	2015	NA	NA	2	1	0	0	0	1	1	1	3	6	0	NA	NA
9	2015	0	0	0	0	0	0	0	0	0	2	2	0	0	0	NA
16	2015	0	0	0	1	0	0	0	1	0	4	1	0	0	0	NA
5	2015	NA	1	6	8	14	20	10	4	8	8	27	14	14	8	1
6	2015	NA	3	4	8	NA	15	5	23	20	13	17	15	11	2	1
7	2015	NA	1	2	3	3	12	19	11	19	24	14	30	31	28	1
32	2015	NA	4	12	5	9	27	19	46	54	56	70	27	31	NA	0
14	2015	NA	0	2	5	2	4	7	11	22	32	17	14	9	1	0
36	2015	NA	0	0	25	4	24	51	14	54	16	54	64	17	8	0
37	2015	NA	0	4	20	10	41	0	23	63	11	33	78	19	7	0
1	2015	NA	0	NA	7	12	12	97	118	130	122	274	106	50	104	12
3	2015	NA	0	NA	1	4	3	11	10	9	16	25	14	6	7	0
4	2015	NA	0	NA	0	0	0	0	0	1	14	1	0	0	4	0
10	2015	NA	1	NA	6	2	3	6	29	22	46	78	12	9	6	1
11	2015	NA	9	NA	5	3	11	0	84	104	70	74	41	11	6	2
44	2015	NA	0	NA	1	0	0	4	6	2	11	14	3	1	1	0
45	2015	NA	0	NA	3	2	1	23	5	19	41	41	18	1	11	2
12	2015	NA	0	NA	0	2	4	5	6	17	10	13	4	2	5	0
